# Supplementary material for: Effects of Anti-Pseudomonal Agents, Individually and in Combination, With or Without Clarithromycin, on Growth and Biofilm Formation by Antibiotic-Susceptible and -Resistant Strains of Pseudomonas aeruginosa, and the Impact of Exposure to Cigarette Smoke Condensate
Source: Antibiotics (Basel). 2025 Mar 19;14(3):325. doi: 10.3390/antibiotics14030325 (PMC11939616; doi:10.3390/antibiotics14030325)
Supplement: Supplementary file 1 [file antibiotics-14-00325-s001.zip]

Archive with 1 entries (1 files):
- antibiotics-3515517-supplementary.pdf
